# Supplementary material for: Use of Artificial Intelligence in Diagnosing Vertical Root Fractures—A Systematic Review
Source: Diagnostics (Basel). 2026 Jan 27;16(3):406. doi: 10.3390/diagnostics16030406 (PMC12896978; doi:10.3390/diagnostics16030406)
Supplement: Supplementary file 1 [file diagnostics-16-00406-s001.zip]

Archive with 1 entries (1 files):
- diagnostics-4040679-supplementary.pdf
